# Supplementary material for: Significance of Lipid Fatty Acid Composition for Resistance to Winter Conditions in Asplenium scolopendrium
Source: Biology (Basel). 2022 Mar 25;11(4):507. doi: 10.3390/biology11040507 (PMC9024544; doi:10.3390/biology11040507)
Supplement: Supplementary file 1 [file biology-11-00507-s001.zip]

Archive with 2 entries (2 files):
- Figure S1.tif
- Figure S2.pdf
